# Supplementary material for: Development of Antimicrobial Defined Daily Dose (DDD) for the Pediatric Population
Source: Antibiotics (Basel). 2023 Jan 31;12(2):276. doi: 10.3390/antibiotics12020276 (PMC9952639; doi:10.3390/antibiotics12020276)
Supplement: Supplementary file 1 [file antibiotics-12-00276-s001.zip]

Archive with 1 entries (1 files):
- antibiotics-2183195-supplementary.pdf
